# Supplementary material for: Development of Imeglimin Electrospun Nanofibers as a Potential Buccal Antidiabetic Therapeutic Approach
Source: Pharmaceutics. 2023 Apr 11;15(4):1208. doi: 10.3390/pharmaceutics15041208 (PMC10144366; doi:10.3390/pharmaceutics15041208)
Supplement: Supplementary file 1 [file pharmaceutics-15-01208-s001.zip]

Archive with 1 entries (1 files):
- pharmaceutics-2222882-supplementary.pdf
